# Supplementary material for: Maternal Consumption of Non-Nutritive Sweeteners during Pregnancy Is Associated with Alterations in the Colostrum Microbiota
Source: Nutrients. 2023 Nov 26;15(23):4928. doi: 10.3390/nu15234928 (PMC10708104; doi:10.3390/nu15234928)
Supplement: Supplementary file 1 [file nutrients-15-04928-s001.zip]

Archive with 2 entries (2 files):
- Supplementary figures 17oct.pdf
- SUpplementary tables final 17oct.pdf
